# Supplementary material for: Nanoscale Prognosis of Colorectal Cancer Metastasis from AFM Image Processing of Histological Sections
Source: Cancers (Basel). 2023 Feb 14;15(4):1220. doi: 10.3390/cancers15041220 (PMC9953928; doi:10.3390/cancers15041220)
Supplement: Supplementary file 1 [file cancers-15-01220-s001.zip]

Archive with 1 entries (1 files):
- cancers-2175546-supplementary.pdf
